# Supplementary material for: A neural basis for brain leptin action on reducing type 1 diabetic hyperglycemia
Source: Nat Commun. 2021 May 11;12:2662. doi: 10.1038/s41467-021-22940-4 (PMC8113586; doi:10.1038/s41467-021-22940-4)
Supplement: Supplementary file 4 — Source Data [file 41467_2021_22940_MOESM4_ESM.zip]

Archive with 9 entries (9 files):
- Source data for Fig.1.xlsx
- Source data for Fig.2.xlsx
- Source data for Fig.3.xlsx
- Source data for Fig.4.xlsx
- Source data for Fig.5.xlsx
- Source data for Fig.6.xlsx
- Source data for Fig.7.xlsx
- Source data for supplimentary figures.xlsx
- Statistic information.xlsx
