# Supplementary material for: A neural basis for brain leptin action on reducing type 1 diabetic hyperglycemia
Source: Nat Commun. 2021 May 11;12:2662. doi: 10.1038/s41467-021-22940-4 (PMC8113586; doi:10.1038/s41467-021-22940-4)
Supplement: Supplementary file 4 — Source Data [file 41467_2021_22940_MOESM4_ESM.zip › Source data for Fig.1.xlsx]

## Sheet: Fig.1d
Ctrl	STZ	STZ+Leptin
4.23453	36.7133	16.7203
4.947	40.4531	26.3699
5.80645	51.1784	24.5487
6.83761	46.5649	32.3843
3.79147	52.2491	32.2476
6.57277	57.4627	34.9206

## Sheet: Fig.1e
WT	NOD+saline	NOD+leptin
2	99	43
13	121	51
24	73	26
7	86	77
8	101	39
2	67	47
7	55	52
3	59	41
15

## Sheet: Fig.1i
Fed	Fast+Saline	Fast+Leptin
2.97619	56.213	16.129
5	52.0408	20.7921
1.35135	38.983	31.4815
3.35195	45.0331	22.3464
4.0404	34.8101	23.4043

## Sheet: Fig.1j
Fed	Fasting	Fasting+Leptin
8.5	6.5	2.7
8.3	7.4	1.8
7.8	7.8	1
7.3	7.5	2
9.2	9	4.3

## Sheet: Fig.1k
Fed	Fast+Saline	Fast+leptin
140	110	70
150	110	60
120	150	115
80	130	80
90	188	30

## Sheet: Fig.1m
c-Fos+ AgRP neurons (%)	AgRP neurons c-Fos+ (%)
57.125	57.675
56.475	68.175
58.975	65.725
