# Supplementary material for: A neural basis for brain leptin action on reducing type 1 diabetic hyperglycemia
Source: Nat Commun. 2021 May 11;12:2662. doi: 10.1038/s41467-021-22940-4 (PMC8113586; doi:10.1038/s41467-021-22940-4)
Supplement: Supplementary file 4 — Source Data [file 41467_2021_22940_MOESM4_ESM.zip › Source data for Fig.2.xlsx]

## Sheet: Fig.2g
	Saline							CNO
0 min	7.8	4	4.1	7.4	10.3	6.9		5.4	5.9	6.2	8.7	10	7.5
15 min	12.4	6.5	6.9	9.4	13	9.7		5.1	5.9	5.8	8	10.4	8.4
30 min	14.9	8.3	8.1	10.5	15.6	10.9		4.5	5.3	4.7	7	10.3	6
60 min	16.3	9.8	9.6	11.6	15	11.2		4.3	3.8	4.3	5.5	9.3	5.9
90 min	14.7	10	9.4	9.4	14.6	11.1		3.9	3.8	3.6	4.9	8.2	4.7
120 min	11.7	8.4	7.1	8.5	14.2	10.8		3.3	3.5	3.4	3.5	7.4	4.3
240 min	6.1	7	6	5.3	7.7	7.5		2.1	3.2	2.5	2.3	4.1	3.8

## Sheet: Fig.2h
	Saline							CNO
0 min	238.323	286.106	158.319	331.889	192.507	160.257		196.134	70.5775	182.626	502.679	166.655	204.014
90 min	179.449	107.317	281.285	240.484	105.649	130.669		643.02	525.202	504.738	678.603	379.417	371.257

## Sheet: Fig.2m
	AgRP-Cre::ARC-GFP								AgRP-Cre::ARC-NachBac								Vgat-Cre::ARC-NachBac
0day	35	22.3	25.6	26.4	23.8	35			32.1	20.6	32.9	25.8	26	23			35	32.3	35	29.6
3day	14.5	13.2	12.6	5.6	7.1	7.1			12.1	7.9	10.9	7.4	11.3	6.9			24.7	25.9	35	27.9
5day	3.4	7.4	11.1	7.5	9.6	9.78			23.9	20.1	16.1	21.6	28.6	29.1			30.2	25.3	25.3	30.9
7day	11.6	5.1	15.3	5.7	14	4.6			35	24.8	30	32.2	29.1	31.4			22.8	28.4	25.7	29.7
9day	10.4	11.6	11.9	5.7	13.5	10.6			30.3	29.4	35	33.2	17.1	31.4			24.4	23.5	28.2	31.3
11day	11.4	6.4	14.8	10.1	11.1	9.6			32.9	26.1	35	35	35	30.5			26.6	33.2	24.6	35
13day	9.5	6.5	11.9	6.6	7.1	4.8			29.8	20.8	35	35	35	27.6			26.6	25.6	28.7	27.9

## Sheet: Fig.2n
AgRP-Cre::ARC-GFP	AgRP-Cre::ARC-NachBac	Vgat-Cre::ARC-NachBac
58.5399	541.089	503.683
103.554	342.178	598.961
107.023	627.299	345.423
102.917	409.716	349.762
287.414	421.05
233.926
209.912

## Sheet: Fig.2o
AgRP-Cre::ARC-GFP	AgRP-Cre::ARC-NachBac	Vgat-Cre::ARC-NachBac
38.1682	137	166
11.1424	201	126
21.1548	110	127
37.8707	110	140
16.5102	221
