# Supplementary material for: A neural basis for brain leptin action on reducing type 1 diabetic hyperglycemia
Source: Nat Commun. 2021 May 11;12:2662. doi: 10.1038/s41467-021-22940-4 (PMC8113586; doi:10.1038/s41467-021-22940-4)
Supplement: Supplementary file 4 — Source Data [file 41467_2021_22940_MOESM4_ESM.zip › Source data for Fig.3.xlsx]

## Sheet: Fig. 3d
	Arc Gi-DREADD miss target						AgRP-Cre Arc Gi-DRAEDD								Vgat-Cre Arc Gi-DRAEDD
0day	20	26.1	20	25	28.6		19.5	22.6	22.7	25.6		25	26.5	27.9	24.1	23.2	25.5	22.1
1day	22.2	19.3	18.3	22.1	27.5		18.5	22.6	23.6	23.1		22.3	25.3	22.1	26.1	25.1	23.1	22.9
2day	20.7	21.6	20.1	23.5	32.8		35	32.1	19.4	22.4		17.6	18.8	23.7	20.9	23.3	21.5	20.8
3day	20.3	18.8	16.5	22.4	35		28.8	23.7	22.3	28.1		12.4	8.8	14.1	11.4	16.9	13	4.7
4day	19.9	19.4	20.1	22.7	35		27.5	24.6	32	35		14.2	14.3	18.4	22.8	18.2	15	10.7
5day	22.8	17.1	19	25.6	35		27.7	25.3	23.8	28.6		18	22	19.9	24.3	20.2	18.8	18.7

## Sheet: Fig. 3e
Arc Gi-DREADD miss target	AgRP-Cre Arc Gi-DRAEDD	Vgat-Cre Arc Gi-DRAEDD
118.509	9.37975	52.9032
53.1722	166.554	90.3744
47.1408	119.102	0
113.239	98.6662	33.6961
36.5215	42.0533	13.3088

## Sheet: Fig. 3f
Arc Gi-DREADD miss target	AgRP-Cre Arc Gi-DRAEDD	Vgat-Cre Arc Gi-DRAEDD
870.604	755.704	228.288
531.514	617.026	304.606
542.309	619.45	257.374
507.824	573.521	318.965
597.545	516.218	187.266
