# Supplementary material for: A neural basis for brain leptin action on reducing type 1 diabetic hyperglycemia
Source: Nat Commun. 2021 May 11;12:2662. doi: 10.1038/s41467-021-22940-4 (PMC8113586; doi:10.1038/s41467-021-22940-4)
Supplement: Supplementary file 4 — Source Data [file 41467_2021_22940_MOESM4_ESM.zip › Source data for Fig.4.xlsx]

## Sheet: Fig.4b
	AgRP-Cre::Arc Kir2.1							AgRP-Cre::Arc mCherry							Vgat-Cre::Arc Kir2.1								Vgat-Cre::Arc mCherry
0 week	28.5	27.9	25.9	26.5	22.8	27.6		29.1	22.6	27.2	25.9	27.1	26.2		23.2	30.5	26.2	26.2	24.8	20.7	24.5		28.4	32.8	35	29.6	28.3	25.9
1 week	25.6	26.9	13.9	15.3	20.7	23.8		26.9	19.8	19.8	19.8	29.2	27.9		25.9	9.1	24.5	13.3	6.3	11.1	21.9		32.8	28.3	26	23.6	31.3	15.8
2 week	27.3	17.4	20.7	16.3	15.4	19.1		27.8	24.4	27.5	17.8	19.8	24.7		15.3	9.7	10.7	11.4	13.7	15.3	12.9		33.1	32.6	24.8	22.4	32.9	21.7
3 week	22.5	19	19.1	20.5	16.4	15.6		21.2	26	23.1	23.5	24.5	32.1		14.8	6.1	12.3	8.6	12.5	14.7	11.8		31.1	31.4	27.4	25.4	30.4	27.1
4 week	23.6	23.8	18.1	19.2	15.3	16.8		25.7	18.8	25.9	27	30.8	35		12.9	6.7	14.1	12.4	14	13.3	13.8		32	25.6	19.9	32	35	26.4
5 week	17.7	16.2	21.6	14.7	18.6	20.6		24.8	17.4	23.6	22.2	31.4	35		9.8	12.8	14.9	12.8	14.2	12.8	14		35	29.9	31.8	30.1	25.3	28.4
6 week	14.3	15.6	18.1	15.8	23	19.3		21.2	20.7	18.7	17.9	32.4	35		12.6	11.6	12.3	9.4	13.3	14.3	15.8		31.8	26.9	21.5	22.3	28.9	29.1
7 week	17.6	25	22.1	15.7	18.5	14.8		30.4	18.7	16.6	16.9	30.4	34.2		13.6	9.6	11.7	14.1	12.3	13.7	15.5		35	28.1	29.4	26.8	35	25.9
8 week	20.3	22.5	14.6	18.7	12.6	20.2		29.1	21.4	16.9	18.1	28.8	30.2		12.6	11.8	14.7	11.1	10.1	14.1	12.8		35	29.4	30.6	24.6	26.7	24.5

## Sheet: Fig.4c
	Food intake
AgRP-Cre::Arc Kir2.1	4.32	5.43	3.09	4.82	4.83	5.67
AgRP-Cre::Arc mCherry	6.23	4.22	6.45	8	7.54	6.97
Vgat-Cre::Arc Kir2.1	4.64	5.06	4.21	2.93	5.27	4.13	4.36	4.56
Vgat-Cre::Arc mCherry	5.36	6.09	7.42	7.07	7.24	6.66	8.31

## Sheet: Fig.4d
	Corticosterone
AgRP-Cre::Arc Kir2.1	342.977	785.652	562.258	642.245	482.108
AgRP-Cre::Arc mCherry	426.847	577.796	317.234	438.389	696.492
Vgat-Cre::Arc Kir2.1	99.3392	140.124	126.638	164.391	179.07
Vgat-Cre::Arc mCherry	643.02	525.202	504.738	678.603	379.417

## Sheet: Fig.4e
	Glucagon
AgRP-Cre::Arc Kir2.1	48.0327	26.1603	18.4884	62.9334	58.0806
AgRP-Cre::Arc mCherry	118.509	53.1722	47.1408	113.239	36.5215
Vgat-Cre::Arc Kir2.1	29.8296	60.074	70.6456	45.3128	54.4264
Vgat-Cre::Arc mCherry	61.9019	149.547	182.142	81.0793	53.8999
