# Supplementary material for: A neural basis for brain leptin action on reducing type 1 diabetic hyperglycemia
Source: Nat Commun. 2021 May 11;12:2662. doi: 10.1038/s41467-021-22940-4 (PMC8113586; doi:10.1038/s41467-021-22940-4)
Supplement: Supplementary file 4 — Source Data [file 41467_2021_22940_MOESM4_ESM.zip › Source data for Fig.5.xlsx]

## Sheet: Fig.5b
Saline	DTX
26.5	24.8
29.7	30.1
21.3	19.1
27.9	26.8
25.3	22.9

## Sheet: Fig.5c
	Leptin							Saline
0d	24.8	30.1	19.1	26.8	22.9	25.3		26.5	29.7	21.3	27.9
3d	11	10.8	11.3	7.3	12.4	10.3		22.4	15.6	24.6	29.1
5d	11	12.1	11.1	10.6	10.7	13.2		29.3	17.9	20	24.5
7d	12.4	11.7	12.7	10.7	11.2	13.6		30.5	22	21.8	25.9
9d	14	14.1	8.1	11.2	11.7	13.7		31	22.9	14.3	21.7
11d	12.2	16.5	6.5	12.3	11.9	11.2		28.3	19.8	26	26.4
13d	14.4	10.3	14.9	10.2	12.3	15.1		32.2	21.6	21.7	28.4

## Sheet: Fig.5e
	Saline	Leptin
	118.509	38.1682
	53.1722	11.1424
	47.1408	21.1548
	113.239	37.8707
	36.5215	16.5102

## Sheet: Fig.5f
	Saline	Leptin
	870.604	336.365
	531.514	425.253
	542.309	404.102
	507.824	423.591
	597.545	494.978
