# Supplementary material for: A neural basis for brain leptin action on reducing type 1 diabetic hyperglycemia
Source: Nat Commun. 2021 May 11;12:2662. doi: 10.1038/s41467-021-22940-4 (PMC8113586; doi:10.1038/s41467-021-22940-4)
Supplement: Supplementary file 4 — Source Data [file 41467_2021_22940_MOESM4_ESM.zip › Source data for Fig.6.xlsx]

## Sheet: Fig.6e
Fed-Ctrl	Fast-Ctrl	Fed-STZ	Fast-STZ
2.97619	36.213	36.7133	38.7194
1.27408	28.0408	40.4531	52.138
1.35135	38.983	51.1784	41.2859
3.35195	45.0331	46.5649	55.7716
4.0404	30.8101	52.2491	62.1635
1.27119		57.4627

## Sheet: Fig.6f
Fed-Ctrl	Fast-Ctrl	Fed-STZ	Fast-STZ
10.6	7.3	30.4	8.9
9.9	6.5	33.5	7.3
11.7	7	34.4	8.1
11.2	6.9	33.6	5

## Sheet: Fig.6g
Glucose	Leptin	Leptin+2-DG
100	64.8515	121.782
100	68.1529	119.745
100	31.5436	112.752
100	21.1538	102.564
100	64.0449	105.618
100	79.3893	91.603
100	26.4706	222.059
100	43.8735	52.9644
100	24.1546	38.8406
100	55.6017	72.1992
100	67.5676	129.73
100	80.4348	124.348

## Sheet: Fig.6h
Glucose	2-DG
100	66.6667
100	75.3769
100	72.6316
100	73.5849
100	127.083
100	68
100	85.7143
100	83.5
100	80.1153
100	88.8889
100	100
100	120.27
100	86.2944
100	105.556
100	100
100	90.9091
100	104.348
100	105.263
100	132.258
100	91.6667
100	103.846

## Sheet: Fig.6i
Glucose	Leptin	Leptin+2-DG
100	82.4034	101.717
100	34.6939	77.551
100	83.871	222.581
100	100	200
100	39.2857	50
100	5.55556	88.8889
100	42.8571	82.4286
100	110.563	192.958
100	51.5151	148.485
100	76.5957	78.7234
100	86.9565	130.435
100	16.6667	61.1111
100	68.1818	82.9545

## Sheet: Fig.6j
	Saline-Ctrl				Saline-STZ					2-DG-Ctrl				2-DG-STZ
0 min	7.05556	9.94444	8.66667		25	18.4444	18.7222	27.4444		7.61111	8.38889	7.83333		17.2222	29.1667	26.2778	20
15 min	7.05556	10.1111	8.55556		27.7778	22.6111	25.6667	32.2778		14.7222	15.3889	13.0556		24.3333	32.2778	28.5	25.4444
30 min	7.44444	10.4444	7.88889		25.5556	23.5556	27.1111	31.7778		18.3889	19.5556	20.8889		26.5	29.6111	29.2222	28.6667
60 min	8.27778	8.83333	7.94444		24.7222	23.2222	23.0556	27.2778		20.7222	24.7778	20.2222		28.4444	32.0556	24.8333	27.1667
90 min	7.83333	8.61111	7.38889		23.7778	24.2222	22.5	25.8889		21.1667	20.1111	18.9444		29.7222	27.7778	24.8889	25.3333

## Sheet: Fig.6k
	Saline					2-DG
0 min	9.3	8.3	6.1	11		7.4	11.3	9.7
15 min	7.8	8.4	4.8	10.3		8.3	13.3	14.3
30 min	6.6	7.6	4.2	6		11.8	13.3	15.4
60 min	5.5	5.9	4.7	6.5		16.2	16	17.5
90 min	5.1	5.1	4.4	5.1		21.2	16.1	18.3
120 min	5.9	6.5	5.2	6		20.4	17	19.6
240 min	4.2	3.6	3.7	4.2		9.6	6.3	5.9

## Sheet: Fig.6l
Saline	2-DG
179.449	228.995
107.317	318.457
281.285	344.991
240.484	339.502
105.649	329.384
130.669	368.219

## Sheet: Fig.6o
Saline	2-DG
44	132
23	97
31	111
66	138
