# Supplementary material for: A neural basis for brain leptin action on reducing type 1 diabetic hyperglycemia
Source: Nat Commun. 2021 May 11;12:2662. doi: 10.1038/s41467-021-22940-4 (PMC8113586; doi:10.1038/s41467-021-22940-4)
Supplement: Supplementary file 4 — Source Data [file 41467_2021_22940_MOESM4_ESM.zip › Source data for Fig.7.xlsx]

## Sheet: Fig.7b
Non-diabetic	T1D+Saline	T1D+Leptin	T1D+Leptin+2-DG
20.94	91.77	37.35	85.42
17.6	72.72	45.87	80.23
38.63	67.96	44.81	88.67
22.87	73.2

## Sheet: Fig.7d
	Saline				AICAR
0min	10.7	7.6	7		9.2	7.8	7.2
15min	8.5	5.3	5.7		13.5	11.7	11
30min	6.2	5.3	4.4		14.3	8.3	10.9
60min	4.4	5.1	2.8		11.8	5.8	11.4
90min	3.7	3.3	1.7		10.1	5.9	6.9

## Sheet: Fig.7e
Saline	AICAR
210	400
210	390
190	290
200	260
200	490
190	480
130	220
130	210
