# Supplementary material for: A neural basis for brain leptin action on reducing type 1 diabetic hyperglycemia
Source: Nat Commun. 2021 May 11;12:2662. doi: 10.1038/s41467-021-22940-4 (PMC8113586; doi:10.1038/s41467-021-22940-4)
Supplement: Supplementary file 4 — Source Data [file 41467_2021_22940_MOESM4_ESM.zip › Source data for supplimentary figures.xlsx]

## Sheet: sFig.1g
	Control						T1D						T1D+Leptin
DMH	7.48299	10.2439	2.64901	1.01523	2.15827		5.03597	4.16667	5.11628	2.83688	3.61991		4.02684	2.8436	6.32184	7.05128	3.9604
VMH	0.09256	0.003958	0.0013945	0.18949	0.100356		0.03874	0.17483	0.01949	0.19349	0.017428		0.00197	0.09948	0.02983	0.12336	0.027643
NTS	0.001345	0.159828	0.210659	0.198959	0.10515		0.196739	0.291759	0.018642	0.0006197	0.10779		0.216904	0.015397	0.110671	0.106971	0.00260279
PBN	0.13974	0.0539734	0.208587				0.105862	0.251837	0.149568				0.11974	0.250726	0.14351

## Sheet: sFig.3a
STZ	minipump leptin
25.1	8.9
29.9	8.7
33.2	6.7
27.7	8.9
28.1	0
26.5	5
25.6	8.6
28.6	7.5
32.2	6.8
36.6	6.3
36.6	9.1
29.2	7.7
31.2	5.2
27.5	5.5
36.6	6.9

## Sheet: sFig.3b
	Saline						CNO (1mg/Kg)
0 min	6.3	5	6.7	8.6	6.9		8.9	6.8	7.5	5.2	7.7	5.5
15 min	3.8	3	5.9	6.3	5.2		6.9	3.9	6	4.3	5.7	4.6
30 min	3.9	2.7	4.1	5.7	4.1		5.9	3.1	4.5	4	4.2	3.1
60 min	3	0.4	3.1	4.9	3.7		3.3	2.9	4.3	3.1	4	2.9

## Sheet: sFig.6a
	AgRP-Cre::Arc-GFP								AgRP-Cre::Arc-NachBac						Vgat-Cre::Arc-NachBac
Day 0	17.5	22.7	21	21.9	23.4	23	23.2		20.8	18.2	21.4	19.3	20.3		23.6	16.2	15.6	17.2
Day 3	16.4	19.8	19.7	19.2	20.2	21.2	21.7		19.4	16.8	20	17.6	19.7		22.6	16.2	15.3	18.1
Day 5	14.2	21.6	19.7	19.6	20	22	21.7		21.2	16.9	22.1	17.4	19.2		22.6	16.5	15.3	18.2
Day 7	15	21.4	19.7	19.5	20.1	21.5	21.5		21.9	15.9	20.8	16.9	18.3		22	15.7	14.8	17.8
Day 9	15.7	20.8	20.6	18.7	19.3	21.1	21.4		21.7	16	19	16.9	17.1		21.5	13.4	13.4	17.3
Day 11	15.1	21.7	20.2	20	18.5	21.6	21.5		22.1	16.3	19.6	16.5	16		21	16.1	13.9	18.4
Day 13	16.4	21.6	20.5	20.6	19.1	22.2	21.6		20.9	16.9	20.4	16.6	16.3		21	14.8	15.1	16.3

## Sheet: sFig.6b
	AgRP-Cre::Arc-GFP							AgRP-Cre::Arc-NachBac						Vgat-Cre::Arc-NachBac
Day 5	4.6	4.82	3.67	5.32	4.02	4.71		6.51	5.41	7.78	5.98	5.23		6.22	6.02	5.68	5.53
Day 7	4.12	5.11	4.3	5.5	4.72	4.51		8.44	5.61	8.7	5.09	4.54		5.97	5.51	6.69	6.68
Day 9	4.22	5.05	4.25	5.05	4.62	4.74		6.62	5.41	5.88	5.47	5.94		5.56	7.01	5.73	6.2
Day 11	3.66	5.12	4.31	4.62	4.48	4.07		7.18	5.3	5.76	4.78	5.16		4.99	6.53	5.72	6.74
Day 13	4.3	5.4	3.88	4.5	5.05	5.57		7.41	5.62	5.47	5.26	5.94		4.69	6.51	5.86	6.12

## Sheet: sFi.g6c
	AgRP-Cre::Arc-miss target								AgRP-Cre::Arc-Gi-DREADD								Vgat-Cre::Arc-Gi-DRAEDD
0 Day	19.4	23.1	20.3	18.2	19.3				17.7	18.9	21.9	21.8	23.2				23.5	18.5	19.5	22.6	18.5
1 Day	18.5	22.5	20.3	18.4	17.6				17.6	18.5	22.7	21.2	23.2				23.4	18.3	13.6	18.1	17.4
2 Day	17.6	22.1	20.1	17.6	19.1				17.3	18.6	22	20	23				22.9	18	15.3	19.1	17.7
3 Day	16.9	21.6	20.1	17.5	18.9				17.6	18.8	22.2	19.6	23.2				22	17.6	13.8	17.9	17.2
4 Day	17.4	21.2	19.9	17.1	18.1				17.5	17.9	22.7	18.4	22.5				22.2	17.7	14.2	17.9	16.9
5 Day	18.2	21.5	20	16.8	17.5				17.7	17.7	22.4	18.4	22.8				22.1	17.1	13.9	18	17.1

## Sheet: sFig.6d
	AgRP-Cre::Arc-miss target						AgRP-Cre::Arc-Gi-DREADD						Vgat-Cre::Arc-Gi-DRAEDD
0 Day	5.12	5.34	4.92	5.95	6.02		6.11	5.22	7.04	5.75	5.81		6.2	4.78	5.48	6.85	5.37
1 Day	4.2	4.8	4.86	4.97	4.94		4.05	4.11	5.27	4.18	3.98		4.22	2.56	3.92	3.29	4.13
2 Day	3.13	4.65	3.63	4.25	4.47		3.97	4.15	4.84	4.22	3.57		2.57	2	4.23	3.31	3.99
3 Day	4.09	4	3.49	5.74	4.07		3.56	3.88	4.53	4.03	3.86		2.07	1.78	5.69	4.74	4.05
4 Day	3.78	5.15	4.53	5.02	4.68		4.08	3.99	4.57	4.48	4.27		2.82	4.25	5.86	5.22	4.41
5 Day	4.69	5.76	3.78	4.57	4.45		4.71	5.02	4.7	5.36	4.45		4.11	4.09	5.62	5.23	4.32

## Sheet: sFig.6e
	Vgat-Cre::ArcKir2.1								Vgat-Cre::ArcmCherry							AgRP-Cre::ArcKir2.1								AgRP-Cre::ArcmCherry
week 0	24.5	24.4	17.1	16	21.9	21.2	15.3		17.8	17	18.4	16.9	24.2	21.4		20.5	21.8	22.9	28.4	21.2	17.6	28.1		19.6	21.5	27.1	23.6	24.4
week 1	22.1	25.6	17.1	15	22.1	19.3	17.8		17.8	16.3	16.2	19.1	23.7	13.6		19.6	21.7	22.5	26.3	20.8	17	22		19.3	21.5	21.3	22.4	15.6
week 2	21.9	25.4	16.9	15.7	23.3	18.7	17.2		17.2	16.7	15.4	15.6	19.4	14.7		20.9	22	22.3	27.2	22.9	18.9	25.1		20.6	21.3	23	19.7	22.9
week 3	22.8	25.1	16.7	16.4	23.1	18.1	18.2		17.2	16.4	13.3	13.9	20.6	15.4		21.1	21	22.4	27.4	23.4	19	27.3		19.4	21	25.1	20.1	24.1
week 4	22.1	24.8	17.8	17.3	23.7	18	18.6		17.4	17.1	15.3	15.7	21.8	13.3		20.9	20.7	22.3	28.3	22.9	18.7	25.2		19.8	20.9	24.7	20.5	24.9
week 5	22.2	25	18.1	17.7	23	17.2	18.6		18	16.3	16.1	18.5	24.1	13.7		21.4	21.2	22.3	28.6	23.3	18.4	26.6		20.6	20.8	25.7	20.3	24.9
week 6	23.3	22.3	17.3	17.3	23.8	18.1	19.2		17.6	18.5	15.1	14.9	23.7	17.5		20.4	21	23.1	30.1	23.4	18.4	27.1		19.6	22	26.2	19.4	24.4
week 7	22.6	26.8	18.6	17.1	23.1	20.4	19.5		17.9	18.5	16.1	17.4	22.8	13.9		20.6	19.8	25.2	30.9	23.3	17.8	28.8		19.6	23	26.9	21	24.6
week 8	22.4	27.9	17.7	17.9	23.1	20.6	19.6		17.1	18.9	20.1	21.8	23	12		18.9	18.6	25.4	29.5	24.5	19.4	29.9		19	22.8	27.9	20.5	22.5

## Sheet: sFig.6f
	AgRP-DTRicv-saline						AgRP-DTRicv-leptin
Day 0	17.8	18.8	16.7	16.2	17.2		17.1	16.3	18.4	17.5	17.6
Day 3	15.9	19	15.9	15.5	16.8		15.4	15.9	16.3	16.2	17.8
Day 5	16.2	20.6	14.9	16.1	15.9		15	16.4	15.7	15.7	18
Day 7	15.4	21.2	15.2	15.2	16.4		15.1	15.1	15.8	14.2	17.5
Day 9	15.6	20.4	16.2	15.4	15.9		15	13.5	16.4	15.6	17.4
Day 11	16	19.2	16	15.3	16.6		15.7	14.5	17.2	16	17.4
Day 13	15.4	18	15.9	14.9	15.2		16.1	15.6	18.1	16.9	17.9

## Sheet: sFig.6g
AgRP-DTRicv-saline	AgRP-DTRicv-leptin
5.12	4.12
5.3	4.5
4.9	4.09
5.33	4.41
5.24	3.89
	3.72
