# Supplementary material for: A neural basis for brain leptin action on reducing type 1 diabetic hyperglycemia
Source: Nat Commun. 2021 May 11;12:2662. doi: 10.1038/s41467-021-22940-4 (PMC8113586; doi:10.1038/s41467-021-22940-4)
Supplement: Supplementary file 4 — Source Data [file 41467_2021_22940_MOESM4_ESM.zip › Statistic information.xlsx]

## Sheet: Statistical information
Figure		Type of test	Test Results
			Tukey's multiple comparisons test	Predicted (LS) mean diff.	95.00% CI of diff.	Significant?	Summary	Adjusted P Value	ANOVA table	DF	F (DFn, DFd)
1d	Mean±S.E.M	One-way ANOVA with Tukey’s multiple comparisons test	Ctrl vs. STZ	-42.07	-51.83 to -32.31	Yes	****	<0.0001	Treatment (between columns)	2	F (1.661, 8.307) = 136.9
			Ctrl vs. STZ+Leptin	-22.5	-30.79 to -14.21	Yes	***	0.0007	Individual (between rows)	5	F (5, 10) = 3.527
			STZ vs. STZ+Leptin	19.57	13.11 to 26.03	Yes	***	0.0004	Residual (random)	10
									Total	17
1e	Mean±S.E.M	One-way ANOVA with Tukey’s multiple comparisons test	Tukey's multiple comparisons test	Mean Diff.	95.00% CI of diff.	Significant?	Summary	Adjusted P Value	ANOVA table	DF	F (DFn, DFd)
			WT vs. NOD+saline	-73.63	-93.21 to -54.04	Yes	****	<0.0001	Treatment (between columns)	2	F (2, 22) = 44.69
			WT vs. NOD+leptin	-38	-57.59 to -18.41	Yes	***	0.0002	Residual (within columns)	22
			NOD+saline vs. NOD+leptin	35.63	15.47 to 55.78	Yes	***	0.0006	Total	24
1i	Mean±S.E.M	One-way ANOVA with Tukey’s multiple comparisons test	Tukey's multiple comparisons test	Mean Diff.	95.00% CI of diff.	Significant?	Summary	Adjusted P Value	ANOVA table	DF	F (DFn, DFd)
			Fed vs. Fast+Saline	-42.07	-55.81 to -28.34	Yes	***	0.0007	Treatment (between columns)	2	F (1.152, 4.607) = 44.40
			Fed vs. Fast+Leptin	-19.49	-29.79 to -9.179	Yes	**	0.0045	Individual (between rows)	4	F (4, 8) = 0.2351
			Fast+Saline vs. Fast+Leptin	22.59	0.9980 to 44.17	Yes	*	0.0434	Residual (random)	8
									Total	14
1j	Mean±S.E.M	One-way ANOVA with Tukey’s multiple comparisons test	Tukey's multiple comparisons test	Mean Diff.	95.00% CI of diff.	Significant?	Summary	Adjusted P Value	ANOVA table	DF	F (DFn, DFd)
			Fed vs. Fast+Saline	0.58	-1.071 to 2.231	No	ns	0.6283	Treatment (between columns)	2	F (2, 12) = 54.43
			Fed vs. Fast+Leptin	5.86	4.209 to 7.511	Yes	****	<0.0001	Residual (within columns)	12
			Fast+Saline vs. Fast+Leptin	5.28	3.629 to 6.931	Yes	****	<0.0001	Total	14
1K	Mean±S.E.M	One-way ANOVA with Tukey’s multiple comparisons test	Tukey's multiple comparisons test	Mean Diff.	95.00% CI of diff.	Significant?	Summary	Adjusted P Value	ANOVA table	DF	F (DFn, DFd)
			Fed vs. Fast+Saline	-24	-82.94 to 34.94	No	ns	0.5399	Treatment (between columns)	2	F (2, 12) = 4.574
			Fed vs. Fast+leptin	42	-16.94 to 100.9	No	ns	0.1806	Residual (within columns)	12
			Fast+Saline vs. Fast+leptin	66	7.065 to 124.9	Yes	*	0.0283	Total	14
2g	Mean±S.E.M	2-way ANOVA with Sidak’s mutiple comparisons test	Sidak's multiple comparisons test	Predicted (LS) mean diff.	95.00% CI of diff.	Significant?	Summary	Adjusted P Value	ANOVA table	DF	F (DFn, DFd)
			Saline - CNO						Interaction	6	F (6, 70) = 4.400
			0 min	-0.5333	-4.029 to 2.962	No	ns	0.9996	Row Factor	6	F (6, 70) = 5.264
			15 min	2.383	-1.112 to 5.879	No	ns	0.3691	Column Factor	1	F (1, 70) = 79.47
			30 min	5.083	1.588 to 8.579	Yes	**	0.001	Residual	70
			60 min	6.733	3.238 to 10.23	Yes	****	<0.0001
			90 min	6.683	3.188 to 10.18	Yes	****	<0.0001
			120 min	5.883	2.388 to 9.379	Yes	***	0.0001
			240 min	3.6	0.1044 to 7.096	Yes	*	0.0399
2h	Mean±S.E.M	2-way ANOVA with Sidak's mutiple comparisons test	Sidak's multiple comparisons test	Mean Diff.	95.00% CI of diff.	Significant?	Summary	Adjusted P Value	ANOVA table	DF	F (DFn, DFd)
			saline - CNO						Interaction	1	F (1, 20) = 15.24
			0 min	7.452	-145.9 to 160.8	No	ns	0.9915	Row Factor	1	F (1, 20) = 7.322
			60 min	-342.9	-496.3 to -189.5	Yes	****	<0.0001	Column Factor	1	F (1, 20) = 13.97
									Residual	20
2m	Mean±S.E.M	2-way ANOVA with Turkey’s mutiple comparisons test	Tukey's multiple comparisons test	Mean Diff.	95.00% CI of diff.	Significant?	Summary	Adjusted P Value	ANOVA table	DF	F (DFn, DFd)
			0day						Interaction	12	F (12, 91) = 11.82
			AgRP-Cre::ArcGFP vs. AgRP-Cre::ArcNachBac	1.283	-4.317 to 6.884	No	ns	0.8488	Row Factor	6	F (6, 91) = 15.39
			AgRP-Cre::ArcGFP vs. Vgat-Cre::ArcNachBac	-4.958	-11.22 to 1.303	No	ns	0.1484	Column Factor	2	F (2, 91) = 180.6
			AgRP-Cre::ArcNachBac vs. Vgat-Cre::ArcNachBac	-6.242	-12.50 to 0.02003	No	ns	0.0509	Residual	91
			3day
			AgRP-Cre::ArcGFP vs. AgRP-Cre::ArcNachBac	0.6	-5.001 to 6.201	No	ns	0.9647
			AgRP-Cre::ArcGFP vs. Vgat-Cre::ArcNachBac	-18.36	-24.62 to -12.10	Yes	****	<0.0001
			AgRP-Cre::ArcNachBac vs. Vgat-Cre::ArcNachBac	-18.96	-25.22 to -12.70	Yes	****	<0.0001
			5day
			AgRP-Cre::ArcGFP vs. AgRP-Cre::ArcNachBac	-15.1	-20.70 to -9.503	Yes	****	<0.0001
			AgRP-Cre::ArcGFP vs. Vgat-Cre::ArcNachBac	-19.8	-26.06 to -13.53	Yes	****	<0.0001
			AgRP-Cre::ArcNachBac vs. Vgat-Cre::ArcNachBac	-4.692	-10.95 to 1.570	No	ns	0.1803
			7day
			AgRP-Cre::ArcGFP vs. AgRP-Cre::ArcNachBac	-21.03	-26.63 to -15.43	Yes	****	<0.0001
			AgRP-Cre::ArcGFP vs. Vgat-Cre::ArcNachBac	-17.27	-23.53 to -11.00	Yes	****	<0.0001
			AgRP-Cre::ArcNachBac vs. Vgat-Cre::ArcNachBac	3.767	-2.495 to 10.03	No	ns	0.3282
			9day
			AgRP-Cre::ArcGFP vs. AgRP-Cre::ArcNachBac	-18.78	-24.38 to -13.18	Yes	****	<0.0001
			AgRP-Cre::ArcGFP vs. Vgat-Cre::ArcNachBac	-16.23	-22.50 to -9.972	Yes	****	<0.0001
			AgRP-Cre::ArcNachBac vs. Vgat-Cre::ArcNachBac	2.55	-3.712 to 8.812	No	ns	0.5974
			11day
			AgRP-Cre::ArcGFP vs. AgRP-Cre::ArcNachBac	-21.85	-27.45 to -16.25	Yes	****	<0.0001
			AgRP-Cre::ArcGFP vs. Vgat-Cre::ArcNachBac	-19.28	-25.55 to -13.02	Yes	****	<0.0001
			AgRP-Cre::ArcNachBac vs. Vgat-Cre::ArcNachBac	2.567	-3.695 to 8.828	No	ns	0.5934
			13day
			AgRP-Cre::ArcGFP vs. AgRP-Cre::ArcNachBac	-22.8	-28.40 to -17.20	Yes	****	<0.0001
			AgRP-Cre::ArcGFP vs. Vgat-Cre::ArcNachBac	-19.47	-25.73 to -13.20	Yes	****	<0.0001
			AgRP-Cre::ArcNachBac vs. Vgat-Cre::ArcNachBac	3.333	-2.928 to 9.595	No	ns	0.4166
2n	Mean±S.E.M	One-way ANOVA with Tukey’s mutiple comparisons test	Tukey's multiple comparisons test	Mean Diff.	95.00% CI of diff.	Significant?	Summary	Adjusted P Value	ANOVA table	DF	F (DFn, DFd)
			AgRP-Cre::ArcGFP vs. AgRP-Cre::ArcNachBac	-310.7	-472.2 to -149.1	Yes	***	0.0006	Treatment (between columns)	2	F (2, 13) = 16.52
			AgRP-Cre::ArcGFP vs. Vgat-Cre::ArcNachBac	-291.8	-464.8 to -118.9	Yes	**	0.0017	Residual (within columns)	13
			AgRP-Cre::ArcNachBac vs. Vgat-Cre::ArcNachBac	18.81	-166.2 to 203.9	No	ns	0.9612	Total	15
2o	Mean±S.E.M	2-way ANOVA with Turkey’s mutiple comparisons test	Tukey's multiple comparisons test	Mean Diff.	95.00% CI of diff.	Significant?	Summary	Adjusted P Value	ANOVA table	DF	F (DFn, DFd)
			AgRP-Cre::ArcGFP vs. AgRP-Cre::ArcNachBac	-130.8	-188.4 to -73.24	Yes	***	0.0002	Treatment (between columns)	2	F (2, 11) = 21.89
			AgRP-Cre::ArcGFP vs. Vgat-Cre::ArcNachBac	-114.8	-175.9 to -53.70	Yes	***	0.001	Residual (within columns)	11
			AgRP-Cre::ArcNachBac vs. Vgat-Cre::ArcNachBac	16.05	-45.03 to 77.13	No	ns	0.7629	Total	13
3d	Mean±S.E.M	2-way ANOVA with Tukey’s mutiple comparisons test	Tukey's multiple comparisons test	Mean Diff.	95.00% CI of diff.	Significant?	Summary	Adjusted P Value	ANOVA table	DF	F (DFn, DFd)
			0day						Interaction	10	F (10, 78) = 4.204
			ArcGi-DREADD miss target vs. AgRP-Cre:ArcGi-DREADD	1.34	-5.441 to 8.121	No	ns	0.8846	Row Factor	5	F (5, 78) = 1.869
			ArcGi-DREADD miss target vs. Vgat-Cre:ArcGi-DREADD	-0.96	-6.879 to 4.959	No	ns	0.9207	Column Factor	2	F (2, 78) = 16.41
			AgRP-Cre:ArcGi-DREADD vs. Vgat-Cre:ArcGi-DREADD	-2.3	-8.636 to 4.036	No	ns	0.6624	Residual	78
			1day
			ArcGi-DREADD miss target vs. AgRP-Cre:ArcGi-DREADD	-0.07	-6.851 to 6.711	No	ns	0.9997
			ArcGi-DREADD miss target vs. Vgat-Cre:ArcGi-DREADD	-1.963	-7.882 to 3.956	No	ns	0.7089
			AgRP-Cre:ArcGi-DREADD vs. Vgat-Cre:ArcGi-DREADD	-1.893	-8.229 to 4.443	No	ns	0.7561
			2day
			ArcGi-DREADD miss target vs. AgRP-Cre:ArcGi-DREADD	-3.485	-10.27 to 3.296	No	ns	0.4405
			ArcGi-DREADD miss target vs. Vgat-Cre:ArcGi-DREADD	2.797	-3.122 to 8.716	No	ns	0.4992
			AgRP-Cre:ArcGi-DREADD vs. Vgat-Cre:ArcGi-DREADD	6.282	-0.05396 to 12.62	No	ns	0.0525
			3day
			ArcGi-DREADD miss target vs. AgRP-Cre:ArcGi-DREADD	-3.125	-9.906 to 3.656	No	ns	0.5163
			ArcGi-DREADD miss target vs. Vgat-Cre:ArcGi-DREADD	10.99	5.067 to 16.90	Yes	****	<0.0001
			AgRP-Cre:ArcGi-DREADD vs. Vgat-Cre:ArcGi-DREADD	14.11	7.775 to 20.45	Yes	****	<0.0001
			4day
			ArcGi-DREADD miss target vs. AgRP-Cre:ArcGi-DREADD	-6.355	-13.14 to 0.4263	No	ns	0.0709
			ArcGi-DREADD miss target vs. Vgat-Cre:ArcGi-DREADD	7.191	1.272 to 13.11	Yes	*	0.0132
			AgRP-Cre:ArcGi-DREADD vs. Vgat-Cre:ArcGi-DREADD	13.55	7.210 to 19.88	Yes	****	<0.0001
			5day
			ArcGi-DREADD miss target vs. AgRP-Cre:ArcGi-DREADD	-2.45	-9.231 to 4.331	No	ns	0.665
			ArcGi-DREADD miss target vs. Vgat-Cre:ArcGi-DREADD	3.629	-2.291 to 9.548	No	ns	0.3135
			AgRP-Cre:ArcGi-DREADD vs. Vgat-Cre:ArcGi-DREADD	6.079	-0.2575 to 12.41	No	ns	0.0628
3e	Mean±S.E.M	One-way ANOVA with Tukey’s mutiple comparisons test	Tukey's multiple comparisons test	Mean Diff.	95.00% CI of diff.	Significant?	Summary	Adjusted P Value	ANOVA table	DF	F (DFn, DFd)
			Vgat-Cre:ArcGi-DREADD vs. AgRP-Cre:ArcGi-DREADD	-49.09	-128.6 to 30.43	No	ns	0.2647	Treatment (between columns)	2	F (2, 12) = 1.449
			Vgat-Cre:ArcGi-DREADD vs. ArcGi-DREADD miss target	-35.66	-115.2 to 43.87	No	ns	0.4775	Residual (within columns)	12
			AgRP-Cre:ArcGi-DREADD vs. ArcGi-DREADD miss target	13.43	-66.09 to 92.96	No	ns	0.895	Total	14
3f	Mean±S.E.M	One-way ANOVA with Tukey’s mutiple comparisons test	Tukey's multiple comparisons test	Mean Diff.	95.00% CI of diff.	Significant?	Summary	Adjusted P Value	ANOVA table	DF	F (DFn, DFd)
			Vgat-Cre:ArcGi-DREADD vs. AgRP-Cre:ArcGi-DREADD	-357.1	-534.3 to -179.9	Yes	***	0.0005	Treatment (between columns)	2	F (2, 12) = 18.93
			Vgat-Cre:ArcGi-DREADD vs. ArcGi-DREADD miss target	-350.7	-527.8 to -173.5	Yes	***	0.0005	Residual (within columns)	12
			AgRP-Cre:ArcGi-DREADD vs. ArcGi-DREADD miss target	6.425	-170.7 to 183.6	No	ns	0.9949	Total	14
4b	Mean±S.E.M	2-way ANOVA with Tukey’s mutiple comparisons test	Tukey's multiple comparisons test	Predicted (LS) mean diff.	95.00% CI of diff.	Significant?	Summary	Adjusted P Value	ANOVA table	DF	F (DFn, DFd)
			0 week						Interaction	24	F (24, 189) = 1.489
			AgRP-Cre::ArcKir2.1 vs. AgRP-Cre::ArcmCherry	0.1833	-6.273 to 6.640	No	ns	0.9999	Row Factor	8	F (8, 189) = 5.254
			AgRP-Cre::ArcKir2.1 vs. Vgat-Cre::ArcKir2.1	1.376	-4.846 to 7.598	No	ns	0.9399	Column Factor	3	F (3, 189) = 120.1
			AgRP-Cre::ArcKir2.1 vs. Vgat-Cre::ArcmCherry	-3.467	-9.923 to 2.990	No	ns	0.5061	Residual	189
			AgRP-Cre::ArcmCherry vs. Vgat-Cre::ArcKir2.1	1.193	-5.029 to 7.415	No	ns	0.9597
			AgRP-Cre::ArcmCherry vs. Vgat-Cre::ArcmCherry	-3.65	-10.11 to 2.807	No	ns	0.4606
			Vgat-Cre::ArcKir2.1 vs. Vgat-Cre::ArcmCherry	-4.843	-11.06 to 1.379	No	ns	0.1852
			1 week
			AgRP-Cre::ArcKir2.1 vs. AgRP-Cre::ArcmCherry	-2.867	-9.323 to 3.590	No	ns	0.6585
			AgRP-Cre::ArcKir2.1 vs. Vgat-Cre::ArcKir2.1	5.019	-1.203 to 11.24	No	ns	0.1598
			AgRP-Cre::ArcKir2.1 vs. Vgat-Cre::ArcmCherry	-5.267	-11.72 to 1.190	No	ns	0.1523
			AgRP-Cre::ArcmCherry vs. Vgat-Cre::ArcKir2.1	7.886	1.664 to 14.11	Yes	**	0.0066
			AgRP-Cre::ArcmCherry vs. Vgat-Cre::ArcmCherry	-2.4	-8.857 to 4.057	No	ns	0.7703
			Vgat-Cre::ArcKir2.1 vs. Vgat-Cre::ArcmCherry	-10.29	-16.51 to -4.064	Yes	***	0.0002
			2 week
			AgRP-Cre::ArcKir2.1 vs. AgRP-Cre::ArcmCherry	-4.3	-10.76 to 2.157	No	ns	0.313
			AgRP-Cre::ArcKir2.1 vs. Vgat-Cre::ArcKir2.1	6.652	0.4304 to 12.87	Yes	*	0.031
			AgRP-Cre::ArcKir2.1 vs. Vgat-Cre::ArcmCherry	-8.55	-15.01 to -2.093	Yes	**	0.0041
			AgRP-Cre::ArcmCherry vs. Vgat-Cre::ArcKir2.1	10.95	4.730 to 17.17	Yes	****	<0.0001
			AgRP-Cre::ArcmCherry vs. Vgat-Cre::ArcmCherry	-4.25	-10.71 to 2.207	No	ns	0.3234
			Vgat-Cre::ArcKir2.1 vs. Vgat-Cre::ArcmCherry	-15.2	-21.42 to -8.980	Yes	****	<0.0001
			3 week
			AgRP-Cre::ArcKir2.1 vs. AgRP-Cre::ArcmCherry	-6.217	-12.67 to 0.2402	No	ns	0.0638
			AgRP-Cre::ArcKir2.1 vs. Vgat-Cre::ArcKir2.1	7.307	1.085 to 13.53	Yes	*	0.0141
			AgRP-Cre::ArcKir2.1 vs. Vgat-Cre::ArcmCherry	-9.95	-16.41 to -3.493	Yes	***	0.0005
			AgRP-Cre::ArcmCherry vs. Vgat-Cre::ArcKir2.1	13.52	7.302 to 19.75	Yes	****	<0.0001
			AgRP-Cre::ArcmCherry vs. Vgat-Cre::ArcmCherry	-3.733	-10.19 to 2.723	No	ns	0.4403
			Vgat-Cre::ArcKir2.1 vs. Vgat-Cre::ArcmCherry	-17.26	-23.48 to -11.04	Yes	****	<0.0001
			4 week
			AgRP-Cre::ArcKir2.1 vs. AgRP-Cre::ArcmCherry	-7.733	-14.19 to -1.277	Yes	*	0.0117
			AgRP-Cre::ArcKir2.1 vs. Vgat-Cre::ArcKir2.1	7.01	0.7876 to 13.23	Yes	*	0.0203
			AgRP-Cre::ArcKir2.1 vs. Vgat-Cre::ArcmCherry	-9.017	-15.47 to -2.560	Yes	**	0.0021
			AgRP-Cre::ArcmCherry vs. Vgat-Cre::ArcKir2.1	14.74	8.521 to 20.96	Yes	****	<0.0001
			AgRP-Cre::ArcmCherry vs. Vgat-Cre::ArcmCherry	-1.283	-7.740 to 5.173	No	ns	0.9554
			Vgat-Cre::ArcKir2.1 vs. Vgat-Cre::ArcmCherry	-16.03	-22.25 to -9.804	Yes	****	<0.0001
			5 week
			AgRP-Cre::ArcKir2.1 vs. AgRP-Cre::ArcmCherry	-7.5	-13.96 to -1.043	Yes	*	0.0156
			AgRP-Cre::ArcKir2.1 vs. Vgat-Cre::ArcKir2.1	5.19	-1.031 to 11.41	No	ns	0.1377
			AgRP-Cre::ArcKir2.1 vs. Vgat-Cre::ArcmCherry	-11.85	-18.31 to -5.393	Yes	****	<0.0001
			AgRP-Cre::ArcmCherry vs. Vgat-Cre::ArcKir2.1	12.69	6.469 to 18.91	Yes	****	<0.0001
			AgRP-Cre::ArcmCherry vs. Vgat-Cre::ArcmCherry	-4.35	-10.81 to 2.107	No	ns	0.3028
			Vgat-Cre::ArcKir2.1 vs. Vgat-Cre::ArcmCherry	-17.04	-23.26 to -10.82	Yes	****	<0.0001
			6 week
			AgRP-Cre::ArcKir2.1 vs. AgRP-Cre::ArcmCherry	-6.633	-13.09 to -0.1765	Yes	*	0.0415
			AgRP-Cre::ArcKir2.1 vs. Vgat-Cre::ArcKir2.1	4.926	-1.296 to 11.15	No	ns	0.1728
			AgRP-Cre::ArcKir2.1 vs. Vgat-Cre::ArcmCherry	-9.067	-15.52 to -2.610	Yes	**	0.002
			AgRP-Cre::ArcmCherry vs. Vgat-Cre::ArcKir2.1	11.56	5.338 to 17.78	Yes	****	<0.0001
			AgRP-Cre::ArcmCherry vs. Vgat-Cre::ArcmCherry	-2.433	-8.890 to 4.023	No	ns	0.7628
			Vgat-Cre::ArcKir2.1 vs. Vgat-Cre::ArcmCherry	-13.99	-20.21 to -7.771	Yes	****	<0.0001
			7 week
			AgRP-Cre::ArcKir2.1 vs. AgRP-Cre::ArcmCherry	-5.583	-12.04 to 0.8735	No	ns	0.116
			AgRP-Cre::ArcKir2.1 vs. Vgat-Cre::ArcKir2.1	6.021	-0.2005 to 12.24	No	ns	0.0618
			AgRP-Cre::ArcKir2.1 vs. Vgat-Cre::ArcmCherry	-11.08	-17.54 to -4.627	Yes	****	<0.0001
			AgRP-Cre::ArcmCherry vs. Vgat-Cre::ArcKir2.1	11.6	5.383 to 17.83	Yes	****	<0.0001
			AgRP-Cre::ArcmCherry vs. Vgat-Cre::ArcmCherry	-5.5	-11.96 to 0.9568	No	ns	0.1248
			Vgat-Cre::ArcKir2.1 vs. Vgat-Cre::ArcmCherry	-17.1	-23.33 to -10.88	Yes	****	<0.0001
			8 week
			AgRP-Cre::ArcKir2.1 vs. AgRP-Cre::ArcmCherry	-5.933	-12.39 to 0.5235	No	ns	0.0841
			AgRP-Cre::ArcKir2.1 vs. Vgat-Cre::ArcKir2.1	5.693	-0.5291 to 11.91	No	ns	0.0861
			AgRP-Cre::ArcKir2.1 vs. Vgat-Cre::ArcmCherry	-10.32	-16.77 to -3.860	Yes	***	0.0003
			AgRP-Cre::ArcmCherry vs. Vgat-Cre::ArcKir2.1	11.63	5.404 to 17.85	Yes	****	<0.0001
			AgRP-Cre::ArcmCherry vs. Vgat-Cre::ArcmCherry	-4.383	-10.84 to 2.073	No	ns	0.2961
			Vgat-Cre::ArcKir2.1 vs. Vgat-Cre::ArcmCherry	-16.01	-22.23 to -9.788	Yes	****	<0.0001
4c	Mean±S.E.M	One-way ANOVA with Tukey’s mutiple comparisons test	Tukey's multiple comparisons test	Mean Diff.	95.00% CI of diff.	Significant?	Summary	Adjusted P Value	ANOVA table	DF	F (DFn, DFd)
			AgRP-Cre: ArcKir2.1 vs. AgRP-Cre:Arcmcherry	-1.875	-3.440 to -0.3099	Yes	*	0.0149	Treatment (between columns)	3	F (3, 23) = 11.68
			AgRP-Cre: ArcKir2.1 vs. Vgat-Cre:Arckir2.1	0.2983	-1.166 to 1.762	No	ns	0.9417	Residual (within columns)	23
			AgRP-Cre: ArcKir2.1 vs. Vgat-Cre:ArcmCherry	-2.185	-3.693 to -0.6770	Yes	**	0.0029	Total	26
			AgRP-Cre:Arcmcherry vs. Vgat-Cre:Arckir2.1	2.173	0.7093 to 3.637	Yes	**	0.0023
			AgRP-Cre:Arcmcherry vs. Vgat-Cre:ArcmCherry	-0.3102	-1.818 to 1.198	No	ns	0.9402
			Vgat-Cre:Arckir2.1 vs. Vgat-Cre:ArcmCherry	-2.484	-3.887 to -1.081	Yes	***	0.0003
4d	Mean±S.E.M	One-way ANOVA with Tukey’s mutiple comparisons test	Tukey's multiple comparisons test	Mean Diff.	95.00% CI of diff.	Significant?	Summary	Adjusted P Value	ANOVA table	DF	F (DFn, DFd)
			Vgat-Cre::ArcKir2.1 vs. AgRP-Cre::ArcmCherry	-349.4	-579.4 to -119.5	Yes	**	0.0025	Treatment (between columns)	3	F (3, 16) = 12.16
			Vgat-Cre::ArcKir2.1 vs. AgRP-Cre::ArcKir2.1	-421.1	-651.1 to -191.2	Yes	***	0.0004	Residual (within columns)	16
			Vgat-Cre::ArcKir2.1 vs. Vgat-Cre::ArcmCherry	-404.3	-634.3 to -174.3	Yes	***	0.0006	Total	19
			AgRP-Cre::ArcmCherry vs. AgRP-Cre::ArcKir2.1	-71.7	-301.7 to 158.3	No	ns	0.8091
			AgRP-Cre::ArcmCherry vs. Vgat-Cre::ArcmCherry	-54.84	-284.8 to 175.1	No	ns	0.9023
			AgRP-Cre::ArcKir2.1 vs. Vgat-Cre::ArcmCherry	16.85	-213.1 to 246.8	No	ns	0.9966
4e	Mean±S.E.M	One-way ANOVA with Tukey’s mutiple comparisons test	Tukey's multiple comparisons test	Mean Diff.	95.00% CI of diff.	Significant?	Summary	Adjusted P Value	ANOVA table	DF	F (DFn, DFd)
			Vgat-Cre::ArcKir2.1 vs. AgRP-Cre::ArcmCherry	9.319	-57.08 to 75.71	No	ns	0.9773	Treatment (between columns)	3	F (3, 16) = 2.904
			Vgat-Cre::ArcKir2.1 vs. AgRP-Cre::ArcKir2.1	-21.66	-88.06 to 44.74	No	ns	0.7877	Residual (within columns)	16
			Vgat-Cre::ArcKir2.1 vs. Vgat-Cre::ArcmCherry	-53.66	-120.1 to 12.74	No	ns	0.1367	Total	19
			AgRP-Cre::ArcmCherry vs. AgRP-Cre::ArcKir2.1	-30.98	-97.37 to 35.42	No	ns	0.5554
			AgRP-Cre::ArcmCherry vs. Vgat-Cre::ArcmCherry	-62.97	-129.4 to 3.421	No	ns	0.0661
			AgRP-Cre::ArcKir2.1 vs. Vgat-Cre::ArcmCherry	-32	-98.39 to 34.40	No	ns	0.5295
5b	Mean±S.E.M	Unpaired t test	P value	0.5639
			P value summary	ns
			Significantly different (P < 0.05)?	No
			One- or two-tailed P value?	Two-tailed
			t, df	t=0.6019, df=8
5c	Mean±S.E.M	2-way ANOVA with Sidak’s mutiple comparisons test	Sidak's multiple comparisons test	Predicted (LS) mean diff.	95.00% CI of diff.	Significant?	Summary	Adjusted P Value	ANOVA table	DF	F (DFn, DFd)
			Leptin - Saline						Interaction	6	F (6, 56) = 3.293
			0d	-1.517	-7.970 to 4.937	No	ns	0.9937	Row Factor	6	F (6, 56) = 6.886
			3d	-12.41	-18.86 to -5.955	Yes	****	<0.0001	Column Factor	1	F (1, 56) = 150.4
			5d	-11.48	-17.93 to -5.021	Yes	****	<0.0001	Residual	56
			7d	-13	-19.45 to -6.546	Yes	****	<0.0001
			9d	-10.34	-16.80 to -3.888	Yes	***	0.0003
			11d	-13.36	-19.81 to -6.905	Yes	****	<0.0001
			13d	-13.11	-19.56 to -6.655	Yes	****	<0.0001
5e	Mean±S.E.M	Unpaired t test	P value	0.0286
			P value summary	*
			Significantly different (P < 0.05)?	Yes
			One- or two-tailed P value?	Two-tailed
			t, df	t=2.664, df=8
5f	Mean±S.E.M	Unpaired t test	P value	0.027
			P value summary	*
			Significantly different (P < 0.05)?	Yes
			One- or two-tailed P value?	Two-tailed
			t, df	t=2.702, df=8
6e	Mean±S.E.M	2-way ANOVA with Sidak's mutiple comparisons test	Sidak's multiple comparisons test	Predicted (LS) mean diff.	95.00% CI of diff.	Significant?	Summary	Adjusted P Value	ANOVA table	DF	F (DFn, DFd)
			Fed - Fast						Interaction	1	F (1, 18) = 26.58
			Non-diabetic	-33.44	-43.76 to -23.12	Yes	****	<0.0001	Row Factor	1	F (1, 18) = 98.01
			T1D	-2.579	-12.90 to 7.744	No	ns	0.7975	Column Factor	1	F (1, 18) = 36.21
									Residual	18
6f	Mean±S.E.M	2-way ANOVA with Sidak's mutiple comparisons test	Sidak's multiple comparisons test	Predicted (LS) mean diff.	95.00% CI of diff.	Significant?	Summary	Adjusted P Value	ANOVA table	DF	F (DFn, DFd)
			Fed - Fast						Interaction	1	F (1, 12) = 283.9
			Non-diabetic	3.925	1.597 to 6.253	Yes	**	0.002	Row Factor	1	F (1, 12) = 305.2
			T1D	25.65	23.32 to 27.98	Yes	****	<0.0001	Column Factor	1	F (1, 12) = 526.1
									Residual	12
6g	Mean±S.E.M	One-way ANOVA with Tukey’s mutiple comparisons test	Tukey's multiple comparisons test	Mean Diff.	95.00% CI of diff.	Significant?	Summary	Adjusted P Value	ANOVA table	DF	F (DFn, DFd)
			Glucose vs. Leptin	47.73	30.70 to 64.76	Yes	****	<0.0001	Treatment (between columns)	2	F (1.291, 14.20) = 12.51
			Glucose vs. Leptin+2-DG	-7.85	-43.88 to 28.18	No	ns	0.829	Individual (between rows)	11	F (11, 22) = 1.010
			Leptin vs. Leptin+2-DG	-55.58	-95.30 to -15.86	Yes	**	0.0079	Residual (random)	22
									Total	35
6h	Mean±S.E.M	Unpaired t test	P value	0.1126
			P value summary	ns
			Significantly different (P < 0.05)?	No
			One- or two-tailed P value?	Two-tailed
			t, df	t=1.622, df=40
6i	Mean±S.E.M	One-way ANOVA with Tukey’s mutiple comparisons test	Tukey's multiple comparisons test	Mean Diff.	95.00% CI of diff.	Significant?	Summary	Adjusted P Value	ANOVA table	DF	F (DFn, DFd)
			Glucose vs. Leptin	38.53	14.60 to 62.45	Yes	**	0.0028	Treatment (between columns)	2	F (1.405, 16.86) = 10.42
			Glucose vs. Leptin+2-DG	-16.76	-58.93 to 25.42	No	ns	0.5554	Individual (between rows)	12	F (12, 24) = 2.285
			Leptin vs. Leptin+2-DG	-55.28	-85.96 to -24.61	Yes	**	0.0011	Residual (random)	24
									Total	38
6j	Mean±S.E.M	2-way ANOVA with Tukey’s mutiple comparisons test	Tukey's multiple comparisons test	Mean Diff.	95.00% CI of diff.	Significant?	Summary	Adjusted P Value	ANOVA table	DF	F (DFn, DFd)
			0min						Interaction	12	F (12, 50) = 2.776
			Non-diabetic+Saline vs. T1D+Saline	-249.3	-349.8 to -148.7	Yes	****	<0.0001	Row Factor	4	F (4, 50) = 8.792
			Non-diabetic+Saline vs. Non-diabetic+2-DG	11	-96.52 to 118.5	No	ns	0.9929	Column Factor	3	F (3, 50) = 158.0
			Non-diabetic+Saline vs. T1D+2-DG	-263	-363.6 to -162.4	Yes	****	<0.0001	Residual	50
			T1D+Saline vs. Non-diabetic+2-DG	260.3	159.7 to 360.8	Yes	****	<0.0001
			T1D+Saline vs. T1D+2-DG	-13.75	-106.9 to 79.37	No	ns	0.9793
			Non-diabetic+2-DG vs. T1D+2-DG	-274	-374.6 to -173.4	Yes	****	<0.0001
			15min
			Non-diabetic+Saline vs. T1D+Saline	-333.2	-433.7 to -232.6	Yes	****	<0.0001
			Non-diabetic+Saline vs. Non-diabetic+2-DG	-104.7	-212.2 to 2.856	Yes	*	0.0131
			Non-diabetic+Saline vs. T1D+2-DG	-343.2	-443.7 to -242.6	Yes	****	<0.0001
			T1D+Saline vs. Non-diabetic+2-DG	228.5	127.9 to 329.1	Yes	****	<0.0001
			T1D+Saline vs. T1D+2-DG	-10	-103.1 to 83.12	No	ns	0.9918
			Non-diabetic+2-DG vs. T1D+2-DG	-238.5	-339.1 to -137.9	Yes	****	<0.0001
			30min
			Non-diabetic+Saline vs. T1D+Saline	-331.3	-431.9 to -230.8	Yes	****	<0.0001
			Non-diabetic+Saline vs. Non-diabetic+2-DG	-198.3	-305.9 to -90.81	Yes	****	<0.0001
			Non-diabetic+Saline vs. T1D+2-DG	-358.3	-458.9 to -257.8	Yes	****	<0.0001
			T1D+Saline vs. Non-diabetic+2-DG	133	32.42 to 233.6	Yes	**	0.0051
			T1D+Saline vs. T1D+2-DG	-27	-120.1 to 66.12	No	ns	0.8673
			Non-diabetic+2-DG vs. T1D+2-DG	-160	-260.6 to -59.42	Yes	***	0.0006
			60min
			Non-diabetic+Saline vs. T1D+Saline	-291.9	-392.5 to -191.3	Yes	****	<0.0001
			Non-diabetic+Saline vs. Non-diabetic+2-DG	-244	-351.5 to -136.5	Yes	****	<0.0001
			Non-diabetic+Saline vs. T1D+2-DG	-355.9	-456.5 to -255.3	Yes	****	<0.0001
			T1D+Saline vs. Non-diabetic+2-DG	47.92	-52.66 to 148.5	No	ns	0.5884
			T1D+Saline vs. T1D+2-DG	-64	-157.1 to 29.12	No	ns	0.2732
			Non-diabetic+2-DG vs. T1D+2-DG	-111.9	-212.5 to -11.34	Yes	*	0.0237
			90min
			Non-diabetic+Saline vs. T1D+Saline	-290.8	-391.3 to -190.2	Yes	****	<0.0001
			Non-diabetic+Saline vs. Non-diabetic+2-DG	-218.3	-325.9 to -110.8	Yes	****	<0.0001
			Non-diabetic+Saline vs. T1D+2-DG	-341.8	-442.3 to -241.2	Yes	****	<0.0001
			T1D+Saline vs. Non-diabetic+2-DG	72.42	-28.16 to 173.0	No	ns	0.2355
			T1D+Saline vs. T1D+2-DG	-51	-144.1 to 42.12	No	ns	0.4716
			Non-diabetic+2-DG vs. T1D+2-DG	-123.4	-224.0 to -22.84	Yes	*	0.0105
6k	Mean±S.E.M	2-way ANOVA with Sidak’s mutiple comparisons test	Sidak's multiple comparisons test	Predicted (LS) mean diff.	95.00% CI of diff.	Significant?	Summary	Adjusted P Value	ANOVA table	DF	F (DFn, DFd)
			Saline - 2-DG						Interaction	6	F (6, 35) = 15.17
			0 min	-0.7917	-4.495 to 2.912	No	ns	0.9961	Row Factor	6	F (6, 35) = 12.04
			15 min	-4.142	-7.845 to -0.4379	Yes	*	0.021	Column Factor	1	F (1, 35) = 240.1
			30 min	-7.4	-11.10 to -3.696	Yes	****	<0.0001	Residual	35
			60 min	-10.92	-14.62 to -7.213	Yes	****	<0.0001
			90 min	-13.61	-17.31 to -9.905	Yes	****	<0.0001
			120 min	-13.1	-16.80 to -9.396	Yes	****	<0.0001
			240 min	-3.342	-7.045 to 0.3621	No	ns	0.0977
6l	Mean±S.E.M	Unpaired t test	P value	0.0021
			P value summary	**
			Significantly different (P < 0.05)?	Yes
			One- or two-tailed P value?	Two-tailed
			t, df	t=4.108, df=10
6o	Mean±S.E.M	Unpaired t test	P value	0.0011
			P value summary	**
			Significantly different (P < 0.05)?	Yes
			One- or two-tailed P value?	Two-tailed
			t, df	t=5.885, df=6
7b	Mean±S.E.M	One-way ANOVA with Tukey’s mutiple comparisons test	Tukey's multiple comparisons test	Mean Diff.	95.00% CI of diff.	Significant?	Summary	Adjusted P Value	ANOVA table	DF	F (DFn, DFd)
			Non-diabetic vs. T1D+Saline	-51.4	-69.14 to -33.67	Yes	****	<0.0001	Treatment (between columns)	3	F (3, 10) = 42.27
			Non-diabetic vs. T1D+Leptin	-17.67	-36.82 to 1.490	No	ns	0.0729	Residual (within columns)	10
			Non-diabetic vs. T1D+Leptin+2-DG	-59.76	-78.92 to -40.61	Yes	****	<0.0001	Total	13
			T1D+Saline vs. T1D+Leptin	33.74	14.58 to 52.89	Yes	**	0.0015
			T1D+Saline vs. T1D+Leptin+2-DG	-8.361	-27.52 to 10.80	No	ns	0.5632
			T1D+Leptin vs. T1D+Leptin+2-DG	-42.1	-62.58 to -21.62	Yes	***	0.0004
7d	Mean±S.E.M	2-way ANOVA with Sidak’s mutiple comparisons test	Sidak's multiple comparisons test	Predicted (LS) mean diff.	95.00% CI of diff.	Significant?	Summary	Adjusted P Value	ANOVA table	DF	F (DFn, DFd)
			Saline - AICAR						Interaction	4	F (4, 20) = 2.716
			0min	0.3667	-4.156 to 4.889	No	ns	0.9998	Row Factor	4	F (4, 20) = 3.781
			15min	-5.567	-10.09 to -1.044	Yes	*	0.0115	Column Factor	1	F (1, 20) = 35.91
			30min	-5.867	-10.39 to -1.344	Yes	**	0.0074	Residual	20
			60min	-5.567	-10.09 to -1.044	Yes	*	0.0115
			90min	-4.733	-9.256 to -0.2109	Yes	*	0.0374
7e	Mean±S.E.M	Unpaired t test	P value	0.0017
			P value summary	**
			Significantly different (P < 0.05)?	Yes
			One- or two-tailed P value?	Two-tailed
			t, df	t=3.862, df=14
s1g	Mean±S.E.M	One-way ANOVA with Sidak’s mutiple comparisons test	Tukey's multiple comparisons test	Mean Diff.	95.00% CI of diff.	Significant?	Summary	Adjusted P Value	ANOVA table	DF	F (DFn, DFd)
			CTRL vs. T1D	0.1301	-0.5545 to 0.8148	No	ns	0.8114	Treatment (between columns)	2	F (1.017, 3.050) = 0.7908
			CTRL vs. T1D+Leptin	-0.02559	-0.2143 to 0.1631	No	ns	0.9145	Individual (between rows)	3	F (3, 6) = 421.5
			T1D vs. T1D+Leptin	-0.1557	-1.009 to 0.6977	No	ns	0.8275	Residual (random)	6
									Total	11
s3a	Mean±S.E.M	Unpaired t test	P value	<0.0001
			P value summary	****
			Significantly different (P < 0.05)?	Yes
			One- or two-tailed P value?	Two-tailed
			t, df	t=20.53, df=27
s3b	Mean±S.E.M	2-way ANOVA with Sidak’s mutiple comparisons test	Sidak's multiple comparisons test	Predicted (LS) mean diff.	95.00% CI of diff.	Significant?	Summary	Adjusted P Value	ANOVA table	DF	F (DFn, DFd)
			CNO (1mg/kg) - Saline						Interaction	3	F (3, 36) = 0.05397
			0 min	0.2333	-1.705 to 2.171	No	ns	0.9963	Row Factor	3	F (3, 36) = 17.30
			15 min	0.3933	-1.545 to 2.331	No	ns	0.9739	Column Factor	1	F (1, 36) = 0.5108
			30 min	0.03333	-1.905 to 1.971	No	ns	>0.9999	Residual	36
			60 min	0.3967	-1.541 to 2.335	No	ns	0.9731
s6a	Mean±S.E.M	2-way ANOVA with Tukey’s mutiple comparisons test	Tukey's multiple comparisons test	Mean Diff.	95.00% CI of diff.	Significant?	Summary	Adjusted P Value	ANOVA table	DF	F (DFn, DFd)
			Day 0						Interaction	12	F (12, 91) = 0.1735
			AgRP-Cre::ArcGFP vs. AgRP-Cre::ArcNachBac	1.814	-1.651 to 5.280	No	ns	0.4287	Row Factor	6	F (6, 91) = 0.9580
			AgRP-Cre::ArcGFP vs. Vgat-Cre::ArcNachBac	3.664	-0.04539 to 7.374	No	ns	0.0536	Column Factor	2	F (2, 91) = 10.40
			AgRP-Cre::ArcNachBac vs. Vgat-Cre::ArcNachBac	1.85	-2.120 to 5.820	No	ns	0.5103	Residual	91
			Day 3
			AgRP-Cre::ArcGFP vs. AgRP-Cre::ArcNachBac	1.043	-2.423 to 4.508	No	ns	0.7541
			AgRP-Cre::ArcGFP vs. Vgat-Cre::ArcNachBac	1.693	-2.017 to 5.403	No	ns	0.5244
			AgRP-Cre::ArcNachBac vs. Vgat-Cre::ArcNachBac	0.65	-3.320 to 4.620	No	ns	0.9196
			Day 5
			AgRP-Cre::ArcGFP vs. AgRP-Cre::ArcNachBac	0.4686	-2.997 to 3.934	No	ns	0.9444
			AgRP-Cre::ArcGFP vs. Vgat-Cre::ArcNachBac	1.679	-2.031 to 5.388	No	ns	0.53
			AgRP-Cre::ArcNachBac vs. Vgat-Cre::ArcNachBac	1.21	-2.760 to 5.180	No	ns	0.7487
			Day 7
			AgRP-Cre::ArcGFP vs. AgRP-Cre::ArcNachBac	1.054	-2.411 to 4.520	No	ns	0.7494
			AgRP-Cre::ArcGFP vs. Vgat-Cre::ArcNachBac	2.239	-1.470 to 5.949	No	ns	0.3257
			AgRP-Cre::ArcNachBac vs. Vgat-Cre::ArcNachBac	1.185	-2.785 to 5.155	No	ns	0.7575
			Day 9
			AgRP-Cre::ArcGFP vs. AgRP-Cre::ArcNachBac	1.517	-1.948 to 4.983	No	ns	0.5518
			AgRP-Cre::ArcGFP vs. Vgat-Cre::ArcNachBac	3.257	-0.4525 to 6.967	No	ns	0.0971
			AgRP-Cre::ArcNachBac vs. Vgat-Cre::ArcNachBac	1.74	-2.230 to 5.710	No	ns	0.5511
			Day 11
			AgRP-Cre::ArcGFP vs. AgRP-Cre::ArcNachBac	1.7	-1.766 to 5.166	No	ns	0.4748
			AgRP-Cre::ArcGFP vs. Vgat-Cre::ArcNachBac	2.45	-1.260 to 6.160	No	ns	0.2623
			AgRP-Cre::ArcNachBac vs. Vgat-Cre::ArcNachBac	0.75	-3.220 to 4.720	No	ns	0.8945
			Day 13
			AgRP-Cre::ArcGFP vs. AgRP-Cre::ArcNachBac	2.066	-1.400 to 5.531	No	ns	0.3348
			AgRP-Cre::ArcGFP vs. Vgat-Cre::ArcNachBac	3.486	-0.2240 to 7.195	No	ns	0.0701
			AgRP-Cre::ArcNachBac vs. Vgat-Cre::ArcNachBac	1.42	-2.550 to 5.390	No	ns	0.6717
s6b	Mean±S.E.M	2-way ANOVA with Tukey’s mutiple comparisons test	Tukey's multiple comparisons test	Mean Diff.	95.00% CI of diff.	Significant?	Summary	Adjusted P Value	ANOVA table	DF	F (DFn, DFd)
			Day 5						Interaction	8	F (8, 60) = 0.2782
			AgRP-Cre::ArcGFP vs. AgRP-Cre::ArcNachBac	-1.659	-2.851 to -0.4659	Yes	**	0.004	Row Factor	4	F (4, 60) = 0.6001
			AgRP-Cre::ArcGFP vs. Vgat-Cre::ArcNachBac	-1.339	-2.611 to -0.06772	Yes	*	0.0368	Column Factor	2	F (2, 60) = 26.28
			AgRP-Cre::ArcNachBac vs. Vgat-Cre::ArcNachBac	0.3195	-1.002 to 1.641	No	ns	0.8307	Residual	60
			Day 7
			AgRP-Cre::ArcGFP vs. AgRP-Cre::ArcNachBac	-1.766	-2.959 to -0.5733	Yes	**	0.0021
			AgRP-Cre::ArcGFP vs. Vgat-Cre::ArcNachBac	-1.503	-2.774 to -0.2311	Yes	*	0.0167
			AgRP-Cre::ArcNachBac vs. Vgat-Cre::ArcNachBac	0.2635	-1.058 to 1.585	No	ns	0.8813
			Day 9
			AgRP-Cre::ArcGFP vs. AgRP-Cre::ArcNachBac	-1.209	-2.402 to -0.01628	Yes	*	0.0463
			AgRP-Cre::ArcGFP vs. Vgat-Cre::ArcNachBac	-1.47	-2.741 to -0.1986	Yes	*	0.0196
			AgRP-Cre::ArcNachBac vs. Vgat-Cre::ArcNachBac	-0.261	-1.582 to 1.060	No	ns	0.8834
			Day 11
			AgRP-Cre::ArcGFP vs. AgRP-Cre::ArcNachBac	-1.259	-2.452 to -0.06661	Yes	*	0.0362
			AgRP-Cre::ArcGFP vs. Vgat-Cre::ArcNachBac	-1.618	-2.890 to -0.3469	Yes	**	0.0092
			AgRP-Cre::ArcNachBac vs. Vgat-Cre::ArcNachBac	-0.359	-1.680 to 0.9623	No	ns	0.7914
			Day 13
			AgRP-Cre::ArcGFP vs. AgRP-Cre::ArcNachBac	-1.157	-2.349 to 0.03605	No	ns	0.0592
			AgRP-Cre::ArcGFP vs. Vgat-Cre::ArcNachBac	-1.012	-2.283 to 0.2598	No	ns	0.144
			AgRP-Cre::ArcNachBac vs. Vgat-Cre::ArcNachBac	0.145	-1.176 to 1.466	No	ns	0.9624
s6c	Mean±S.E.M	2-way ANOVA with Tukey’s mutiple comparisons test	Tukey's multiple comparisons test	Predicted (LS) mean diff.	95.00% CI of diff.	Significant?	Summary	Adjusted P Value	ANOVA table	DF	F (DFn, DFd)
			0 Day						Interaction	10	F (10, 72) = 0.1782
			AgRP-Cre::Arcmiss target vs. Vgat-Cre::ArcGi-DREADD	-0.64	-4.349 to 3.069	No	ns	0.9104	Row Factor	5	F (5, 72) = 0.9812
			AgRP-Cre::Arcmiss target vs. AgRP-Cre::ArcGi-DREADD	-0.46	-4.169 to 3.249	No	ns	0.9526	Column Factor	2	F (2, 72) = 4.212
			Vgat-Cre::ArcGi-DREADD vs. AgRP-Cre::ArcGi-DREADD	0.18	-3.529 to 3.889	No	ns	0.9926	Residual	72
			1 Day
			AgRP-Cre::Arcmiss target vs. Vgat-Cre::ArcGi-DREADD	-1.18	-4.889 to 2.529	No	ns	0.7277
			AgRP-Cre::Arcmiss target vs. AgRP-Cre::ArcGi-DREADD	1.3	-2.409 to 5.009	No	ns	0.6803
			Vgat-Cre::ArcGi-DREADD vs. AgRP-Cre::ArcGi-DREADD	2.48	-1.229 to 6.189	No	ns	0.2521
			2 Day
			AgRP-Cre::Arcmiss target vs. Vgat-Cre::ArcGi-DREADD	-0.88	-4.589 to 2.829	No	ns	0.8376
			AgRP-Cre::Arcmiss target vs. AgRP-Cre::ArcGi-DREADD	0.7	-3.009 to 4.409	No	ns	0.8938
			Vgat-Cre::ArcGi-DREADD vs. AgRP-Cre::ArcGi-DREADD	1.58	-2.129 to 5.289	No	ns	0.5671
			3 Day
			AgRP-Cre::Arcmiss target vs. Vgat-Cre::ArcGi-DREADD	-1.28	-4.989 to 2.429	No	ns	0.6883
			AgRP-Cre::Arcmiss target vs. AgRP-Cre::ArcGi-DREADD	1.3	-2.409 to 5.009	No	ns	0.6803
			Vgat-Cre::ArcGi-DREADD vs. AgRP-Cre::ArcGi-DREADD	2.58	-1.129 to 6.289	No	ns	0.2258
			4 Day
			AgRP-Cre::Arcmiss target vs. Vgat-Cre::ArcGi-DREADD	-1.06	-4.769 to 2.649	No	ns	0.7736
			AgRP-Cre::Arcmiss target vs. AgRP-Cre::ArcGi-DREADD	0.96	-2.749 to 4.669	No	ns	0.81
			Vgat-Cre::ArcGi-DREADD vs. AgRP-Cre::ArcGi-DREADD	2.02	-1.689 to 5.729	No	ns	0.398
			5 Day
			AgRP-Cre::Arcmiss target vs. Vgat-Cre::ArcGi-DREADD	-1	-4.709 to 2.709	No	ns	0.7956
			AgRP-Cre::Arcmiss target vs. AgRP-Cre::ArcGi-DREADD	1.16	-2.549 to 4.869	No	ns	0.7355
			Vgat-Cre::ArcGi-DREADD vs. AgRP-Cre::ArcGi-DREADD	2.16	-1.549 to 5.869	No	ns	0.3495
s6d	Mean±S.E.M	2-way ANOVA with Tukey’s mutiple comparisons test	Tukey's multiple comparisons test	Predicted (LS) mean diff.	95.00% CI of diff.	Significant?	Summary	Adjusted P Value	ANOVA table	DF	F (DFn, DFd)
			0 Day						Interaction	10	F (10, 72) = 0.8802
			AgRP-Cre::Arcmiss target vs. Vgat-Cre::ArcGi-DREADD	-0.266	-1.407 to 0.8751	No	ns	0.8428	Row Factor	5	F (5, 72) = 12.70
			AgRP-Cre::Arcmiss target vs. AgRP-Cre::ArcGi-DREADD	-0.516	-1.657 to 0.6251	No	ns	0.5282	Column Factor	2	F (2, 72) = 2.496
			Vgat-Cre::ArcGi-DREADD vs. AgRP-Cre::ArcGi-DREADD	-0.25	-1.391 to 0.8911	No	ns	0.8597	Residual	72
			1 Day
			AgRP-Cre::Arcmiss target vs. Vgat-Cre::ArcGi-DREADD	1.13	-0.01110 to 2.271	No	ns	0.0528
			AgRP-Cre::Arcmiss target vs. AgRP-Cre::ArcGi-DREADD	0.436	-0.7051 to 1.577	No	ns	0.633
			Vgat-Cre::ArcGi-DREADD vs. AgRP-Cre::ArcGi-DREADD	-0.694	-1.835 to 0.4471	No	ns	0.3184
			2 Day
			AgRP-Cre::Arcmiss target vs. Vgat-Cre::ArcGi-DREADD	0.806	-0.3351 to 1.947	No	ns	0.2159
			AgRP-Cre::Arcmiss target vs. AgRP-Cre::ArcGi-DREADD	-0.124	-1.265 to 1.017	No	ns	0.9634
			Vgat-Cre::ArcGi-DREADD vs. AgRP-Cre::ArcGi-DREADD	-0.93	-2.071 to 0.2111	No	ns	0.1322
			3 Day
			AgRP-Cre::Arcmiss target vs. Vgat-Cre::ArcGi-DREADD	0.612	-0.5291 to 1.753	No	ns	0.409
			AgRP-Cre::Arcmiss target vs. AgRP-Cre::ArcGi-DREADD	0.306	-0.8351 to 1.447	No	ns	0.7976
			Vgat-Cre::ArcGi-DREADD vs. AgRP-Cre::ArcGi-DREADD	-0.306	-1.447 to 0.8351	No	ns	0.7976
			4 Day
			AgRP-Cre::Arcmiss target vs. Vgat-Cre::ArcGi-DREADD	0.12	-1.021 to 1.261	No	ns	0.9657
			AgRP-Cre::Arcmiss target vs. AgRP-Cre::ArcGi-DREADD	0.354	-0.7871 to 1.495	No	ns	0.7392
			Vgat-Cre::ArcGi-DREADD vs. AgRP-Cre::ArcGi-DREADD	0.234	-0.9071 to 1.375	No	ns	0.8759
			5 Day
			AgRP-Cre::Arcmiss target vs. Vgat-Cre::ArcGi-DREADD	-0.024	-1.165 to 1.117	No	ns	0.9986
			AgRP-Cre::Arcmiss target vs. AgRP-Cre::ArcGi-DREADD	-0.198	-1.339 to 0.9431	No	ns	0.9095
			Vgat-Cre::ArcGi-DREADD vs. AgRP-Cre::ArcGi-DREADD	-0.174	-1.315 to 0.9671	No	ns	0.9293
s6e	Mean±S.E.M	2-way ANOVA with Tukey’s mutiple comparisons test	Tukey's multiple comparisons test	Predicted (LS) mean diff.	95.00% CI of diff.	Significant?	Summary	Adjusted P Value	ANOVA table	DF	F (DFn, DFd)
			week 0						Interaction	24	F (24, 189) = 0.2087
			Vgat-Cre::ArcKir2.1 vs. Vgat-Cre::ArcmCherry	0.7738	-4.012 to 5.560	No	ns	0.9752	Row Factor	8	F (8, 189) = 0.8950
			Vgat-Cre::ArcKir2.1 vs. AgRP-Cre::ArcKir2.1	-2.871	-7.469 to 1.727	No	ns	0.3706	Column Factor	3	F (3, 189) = 28.31
			Vgat-Cre::ArcKir2.1 vs. AgRP-Cre::ArcmCherry	-3.183	-8.220 to 1.854	No	ns	0.3599	Residual	189
			Vgat-Cre::ArcmCherry vs. AgRP-Cre::ArcKir2.1	-3.645	-8.431 to 1.141	No	ns	0.2014
			Vgat-Cre::ArcmCherry vs. AgRP-Cre::ArcmCherry	-3.957	-9.166 to 1.252	No	ns	0.2035
			AgRP-Cre::ArcKir2.1 vs. AgRP-Cre::ArcmCherry	-0.3114	-5.348 to 4.726	No	ns	0.9985
			week 1
			Vgat-Cre::ArcKir2.1 vs. Vgat-Cre::ArcmCherry	2.074	-2.712 to 6.860	No	ns	0.6757
			Vgat-Cre::ArcKir2.1 vs. AgRP-Cre::ArcKir2.1	-1.557	-6.155 to 3.041	No	ns	0.8164
			Vgat-Cre::ArcKir2.1 vs. AgRP-Cre::ArcmCherry	-0.1629	-5.200 to 4.874	No	ns	0.9998
			Vgat-Cre::ArcmCherry vs. AgRP-Cre::ArcKir2.1	-3.631	-8.417 to 1.155	No	ns	0.2044
			Vgat-Cre::ArcmCherry vs. AgRP-Cre::ArcmCherry	-2.237	-7.446 to 2.972	No	ns	0.682
			AgRP-Cre::ArcKir2.1 vs. AgRP-Cre::ArcmCherry	1.394	-3.643 to 6.431	No	ns	0.89
			week 2
			Vgat-Cre::ArcKir2.1 vs. Vgat-Cre::ArcmCherry	3.371	-1.414 to 8.157	No	ns	0.2644
			Vgat-Cre::ArcKir2.1 vs. AgRP-Cre::ArcKir2.1	-2.886	-7.484 to 1.712	No	ns	0.3661
			Vgat-Cre::ArcKir2.1 vs. AgRP-Cre::ArcmCherry	-1.629	-6.666 to 3.408	No	ns	0.8363
			Vgat-Cre::ArcmCherry vs. AgRP-Cre::ArcKir2.1	-6.257	-11.04 to -1.471	Yes	**	0.0047
			Vgat-Cre::ArcmCherry vs. AgRP-Cre::ArcmCherry	-5	-10.21 to 0.2089	No	ns	0.065
			AgRP-Cre::ArcKir2.1 vs. AgRP-Cre::ArcmCherry	1.257	-3.780 to 6.294	No	ns	0.9165
			week 3
			Vgat-Cre::ArcKir2.1 vs. Vgat-Cre::ArcmCherry	3.924	-0.8620 to 8.710	No	ns	0.1489
			Vgat-Cre::ArcKir2.1 vs. AgRP-Cre::ArcKir2.1	-3.029	-7.627 to 1.569	No	ns	0.3228
			Vgat-Cre::ArcKir2.1 vs. AgRP-Cre::ArcmCherry	-1.883	-6.920 to 3.154	No	ns	0.7673
			Vgat-Cre::ArcmCherry vs. AgRP-Cre::ArcKir2.1	-6.952	-11.74 to -2.167	Yes	**	0.0013
			Vgat-Cre::ArcmCherry vs. AgRP-Cre::ArcmCherry	-5.807	-11.02 to -0.5978	Yes	*	0.0222
			AgRP-Cre::ArcKir2.1 vs. AgRP-Cre::ArcmCherry	1.146	-3.891 to 6.183	No	ns	0.9351
			week 4
			Vgat-Cre::ArcKir2.1 vs. Vgat-Cre::ArcmCherry	3.562	-1.224 to 8.348	No	ns	0.2194
			Vgat-Cre::ArcKir2.1 vs. AgRP-Cre::ArcKir2.1	-2.386	-6.984 to 2.212	No	ns	0.5356
			Vgat-Cre::ArcKir2.1 vs. AgRP-Cre::ArcmCherry	-1.831	-6.868 to 3.206	No	ns	0.782
			Vgat-Cre::ArcmCherry vs. AgRP-Cre::ArcKir2.1	-5.948	-10.73 to -1.162	Yes	**	0.0081
			Vgat-Cre::ArcmCherry vs. AgRP-Cre::ArcmCherry	-5.393	-10.60 to -0.1844	Yes	*	0.0393
			AgRP-Cre::ArcKir2.1 vs. AgRP-Cre::ArcmCherry	0.5543	-4.483 to 5.591	No	ns	0.9919
			week 5
			Vgat-Cre::ArcKir2.1 vs. Vgat-Cre::ArcmCherry	2.474	-2.312 to 7.260	No	ns	0.5388
			Vgat-Cre::ArcKir2.1 vs. AgRP-Cre::ArcKir2.1	-2.857	-7.455 to 1.741	No	ns	0.3751
			Vgat-Cre::ArcKir2.1 vs. AgRP-Cre::ArcmCherry	-2.203	-7.240 to 2.834	No	ns	0.6692
			Vgat-Cre::ArcmCherry vs. AgRP-Cre::ArcKir2.1	-5.331	-10.12 to -0.5451	Yes	*	0.0223
			Vgat-Cre::ArcmCherry vs. AgRP-Cre::ArcmCherry	-4.677	-9.886 to 0.5322	No	ns	0.0955
			AgRP-Cre::ArcKir2.1 vs. AgRP-Cre::ArcmCherry	0.6543	-4.383 to 5.691	No	ns	0.9868
			week 6
			Vgat-Cre::ArcKir2.1 vs. Vgat-Cre::ArcmCherry	2.302	-2.483 to 7.088	No	ns	0.5978
			Vgat-Cre::ArcKir2.1 vs. AgRP-Cre::ArcKir2.1	-3.171	-7.769 to 1.427	No	ns	0.2824
			Vgat-Cre::ArcKir2.1 vs. AgRP-Cre::ArcmCherry	-2.134	-7.171 to 2.903	No	ns	0.691
			Vgat-Cre::ArcmCherry vs. AgRP-Cre::ArcKir2.1	-5.474	-10.26 to -0.6880	Yes	*	0.0178
			Vgat-Cre::ArcmCherry vs. AgRP-Cre::ArcmCherry	-4.437	-9.646 to 0.7722	No	ns	0.1248
			AgRP-Cre::ArcKir2.1 vs. AgRP-Cre::ArcmCherry	1.037	-4.000 to 6.074	No	ns	0.9507
			week 7
			Vgat-Cre::ArcKir2.1 vs. Vgat-Cre::ArcmCherry	3.39	-1.395 to 8.176	No	ns	0.2596
			Vgat-Cre::ArcKir2.1 vs. AgRP-Cre::ArcKir2.1	-2.614	-7.212 to 1.984	No	ns	0.4554
			Vgat-Cre::ArcKir2.1 vs. AgRP-Cre::ArcmCherry	-1.863	-6.900 to 3.174	No	ns	0.773
			Vgat-Cre::ArcmCherry vs. AgRP-Cre::ArcKir2.1	-6.005	-10.79 to -1.219	Yes	**	0.0074
			Vgat-Cre::ArcmCherry vs. AgRP-Cre::ArcmCherry	-5.253	-10.46 to -0.04444	Yes	*	0.0472
			AgRP-Cre::ArcKir2.1 vs. AgRP-Cre::ArcmCherry	0.7514	-4.286 to 5.788	No	ns	0.9803
			week 8
			Vgat-Cre::ArcKir2.1 vs. Vgat-Cre::ArcmCherry	2.498	-2.288 to 7.283	No	ns	0.5306
			Vgat-Cre::ArcKir2.1 vs. AgRP-Cre::ArcKir2.1	-2.429	-7.027 to 2.169	No	ns	0.5203
			Vgat-Cre::ArcKir2.1 vs. AgRP-Cre::ArcmCherry	-1.226	-6.263 to 3.811	No	ns	0.922
			Vgat-Cre::ArcmCherry vs. AgRP-Cre::ArcKir2.1	-4.926	-9.712 to -0.1404	Yes	*	0.041
			Vgat-Cre::ArcmCherry vs. AgRP-Cre::ArcmCherry	-3.723	-8.932 to 1.486	No	ns	0.2522
			AgRP-Cre::ArcKir2.1 vs. AgRP-Cre::ArcmCherry	1.203	-3.834 to 6.240	No	ns	0.9259
s6f	Mean±S.E.M	2-way ANOVA with Sidak’s mutiple comparisons test	Sidak's multiple comparisons test	Predicted (LS) mean diff.	95.00% CI of diff.	Significant?	Summary	Adjusted P Value	ANOVA table	DF	F (DFn, DFd)
			AgRP-DTRicv-saline - AgRP-DTRicv-leptin						Interaction	6	F (6, 56) = 0.6189
			Day 0	-0.04	-2.692 to 2.612	No	ns	>0.9999	Row Factor	6	F (6, 56) = 0.7660
			Day 3	0.3	-2.352 to 2.952	No	ns	>0.9999	Column Factor	1	F (1, 56) = 1.000
			Day 5	0.58	-2.072 to 3.232	No	ns	0.996	Residual	56
			Day 7	1.14	-1.512 to 3.792	No	ns	0.8486
			Day 9	1.12	-1.532 to 3.772	No	ns	0.8596
			Day 11	0.46	-2.192 to 3.112	No	ns	0.9991
			Day 13	-1.04	-3.692 to 1.612	No	ns	0.8992
s6g	Mean±S.E.M	Unpaired t test	P value	<0.0001
			P value summary	****
			Significantly different (P < 0.05)?	Yes
			One- or two-tailed P value?	Two-tailed
			t, df	t=6.964, df=9
